# Supplementary material for: Geochemical constraints and heritage conflicts during cadmium stabilization of Zn-Pb-Ag tailings at a UNESCO World Heritage site
Source: Sci Rep. 2026 Apr 17;16:17887. doi: 10.1038/s41598-026-48819-2 (PMC13249808; doi:10.1038/s41598-026-48819-2)
Supplement: Supplementary file 1 — Supplementary Material 1 [file 41598_2026_48819_MOESM1_ESM.xlsx]

## Sheet: intro page
	Supplementary Material
	Geochemical constraints and heritage conflicts during cadmium stabilization of Zn-Pb-Ag tailings at a UNESCO World Heritage Site
	Jerzy Cabała1, Rafał Warchulski1*, Krzysztof Kupczak1, Wojciech Kubica2, Arkadiusz Krzątała1
	1Institute of Earth Sciences, Faculty of Natural Sciences, University of Silesia, Będzińska 60, 41-200 Sosnowiec, Poland; e-mail: jerzy.cabala@us.edu.pl; rafal.warchulski@us.edu.pl; krzysztof.kupczak@us.edu.pl; arkadiusz.krzatala@us.edu.pl
	2Central Mining Institute - National Research Institute, Department of Solid Fuels Quality Assessment, Plac Gwarków 1, 40-160 Katowice; e-mail: wkubica@gig.eu
		Table S1 Quality control/quality assurance (QC/QA) of the analytical procedure using the certified reference materials
		Table S2: The chemical composition of the samples
		Table S3: Leaching test results and summary of the Tessier et al. (1979) sequential extraction procedure.
		Figure S1: Diffraction patterns of samples from Tarnowskie Góry

## Sheet: Table S1
Table S1 Quality control/quality assurance (QC/QA) of the analytical procedure using the certified reference materials
	AQ270	AQ270	AQ270	AQ270	AQ270	AQ270	AQ270	AQ270	AQ270	AQ270	AQ270	AQ270	AQ270	AQ270	AQ270	AQ270	AQ270	AQ270	AQ270	AQ270	AQ270	AQ270	AQ270	AQ270	AQ270	XF700	XF700	XF700	XF700	XF700	XF700	XF700	XF700	XF700	XF700	XF700	XF700	XF700	TC000	TC000
	Mo	Cu	Pb	Zn	Ag	Ni	Co	Mn	As	U	Th	Sr	Cd	Sb	Bi	V	La	Cr	Ba	W	Hg	Sc	Tl	Ga	Se	LOI	Al2O3	CaO	Cr2O3	Fe2O3	K2O	MgO	MnO	Na2O	P2O5	SO3	SiO2	TiO2	TOT/C	TOT/S
	PPM	PPM	PPM	PPM	PPM	PPM	PPM	PPM	PPM	PPM	PPM	PPM	PPM	PPM	PPM	PPM	PPM	PPM	PPM	PPM	PPM	PPM	PPM	PPM	PPM	%	%	%	%	%	%	%	%	%	%	%	%	%	%	%
	0.5	0.5	0.5	5	0.5	0.5	0.5	5	5	0.5	0.5	5	0.5	0.5	0.5	10	0.5	0.5	5	0.5	0.05	0.5	0.5	5	2	-5.1	0.01	0.01	0.01	0.01	0.01	0.01	0.01	0.01	0.01	0.002	0.01	0.01	0.02	0.02
Sample
Pulp Duplicates
Htg 1																										36	0.97	26.36	0	12.83	0.07	10.71	0.53	0.13	0.05	0.27	4.57	0.03
Htg 1																										36	0.98	26.43	0	13	0.07	10.72	0.53	0.11	0.05	0.276	4.61	0.03
Mean																										36	0.975	26.395	0	12.915	0.07	10.715	0.53	0.12	0.05	0.273	4.59	0.03
Standard Deviation (σ)																										0	0.00707107	0.0494975	0	0.120208	0	0.00707107	0	0.0141421	0	0.00424264	0.0282843	0
2Standard Deviation (2σ)																										0	0.0141421	0.0989949	0	0.240416	0	0.0141421	0	0.0282843	0	0.00848528	0.0565685	0
Relative Standard Deviation (RSD)																										0	0.725238	0.187526		0.930764	0	0.0659922	0	11.7851	0	1.55408	0.616215	0
Reference Materials
STD OREAS605	4.6	51358.3	840.8	2140	996.8	1538.1	94.8	83	1714	0.8	2.2	44	13.4	267.2	18.3	<10	7	30.1	165	6.7	1.58	0.9	14.9	7	78
STD OREAS605	4.8	48495.9	862.8	2156	967.3	1621.4	101	88	1672	0.8	2.3	43	13.1	264.6	17.5	<10	7.4	33.2	211	7.1	1.65	0.8	16.6	7	80
STD OREAS605mean	4.7	49927.1	851.8	2148	982.05	1579.75	97.9	85.5	1693	0.8	2.25	43.5	13.25	265.9	17.9		7.2	31.65	188	6.9	1.615	0.85	15.75	7	79
STD OREAS605expected	4.75	49800	856	2170	984	1568	96	83	1674	0.9		49	13.6	290	19		7.5	28.8	222	7.1	1.7	1.3	15.5	7.86	77
Error	0.05	-127.1	4.2	22	1.95	-11.75	-1.9	-2.5	-19	0.1		5.5	0.35	24.1	1.1		0.3	-2.85	34	0.2	0.085	0.45	-0.25	0.86	-2
Relative Error	1.05263	-0.255221	0.490654	1.01382	0.198171	-0.749362	-1.97917	-3.01205	-1.13501	11.1111		11.2245	2.57353	8.31034	5.78947		4	-9.89583	15.3153	2.8169	5	34.6154	-1.6129	10.9415	-2.5974
STD OREAS927-AR	1	10740.7	197.5	707	3.9	28.9	29.1	1068	13	1.5	11.1	12	0.8	1.1	53.8	32	25.6	41	42	4.9	0.1	3.4	<0.5	8	15
STD OREAS927-ARexpected	1.06	10715	203	726	4.9	30.9	29.4	1110	13.5	1.7	12.5	13.1	1.1	1.3	66	34	26.9	41.7	51.4	4.9	0.12	4.74		9.09	15.5
Error	0.06	-25.7	5.5	19	1	2	0.3	42	0.5	0.2	1.4	1.1	0.3	0.2	12.2	2	1.3	0.7	9.4	0	0.02	1.34		1.09	0.5
Relative Error	5.66038	-0.239851	2.70936	2.61708	20.4082	6.47249	1.02041	3.78378	3.7037	11.7647	11.2	8.39695	27.2727	15.3846	18.4848	5.88235	4.83271	1.67866	18.2879	0	16.6667	28.27		11.9912	3.22581
STD OREAS135	8.8	298.3	17922.3	28438	55.2	38.9	31.3	4071	924	9	9.9	24	64.2	36.5	4.7	32	37.4	24	378	3	1.09	3.2	6.5	5
STD OREAS135expected	8.25	294	17000	28000	55.2	36	29.6	3960	937	9.4	10.4	26.5	67	38	5.1	33.4	39.8	22	366	2.93	1.21	3.51	6.27	7.08
Error	-0.55	-4.3	-922.3	-438	0	-2.9	-1.7	-111	13	0.4	0.5	2.5	2.8	1.5	0.4	1.4	2.4	-2	-12	-0.07	0.12	0.31	-0.23	2.08
Relative Error	-6.66667	-1.46259	-5.42529	-1.56429	0	-8.05556	-5.74324	-2.80303	1.38741	4.25532	4.80769	9.43396	4.1791	3.94737	7.84314	4.19162	6.03015	-9.09091	-3.27869	-2.38908	9.91736	8.83191	-3.66826	29.3785
STD OREAS184																										6.2	4.63	0.22	1.75	39.22		3.07	0.67		0.02		42.3	0.06
STD OREAS184expected																										6.24	4.62	0.216	1.75	39.3		3.05	0.676		0.017		42.25	0.06
Error																										0.04	-0.01	-0.004	0	0.08		-0.02	0.006		-0.003		-0.05	0
Relative Error																										0.641026	-0.21645	-1.85185	0	0.203562		-0.655738	0.887574		-17.6471		-0.118343	0
STD SY-3(D)																											11.62	8.25		6.41	4.22	2.68	0.33	4.15	0.56	0.125	59.6	0.15
STD SY-3(D)expected																											11.8	8.26		6.42	4.2	2.67	0.32	4.15	0.54	0.125	59.68	0.15
Error																											0.18	0.01		0.01	-0.02	-0.01	-0.01	0	-0.02	0	0.08	0
Relative Error																											1.52542	0.121065		0.155763	-0.47619	-0.374532	-3.125	0	-3.7037	0	0.134048	0
STD GS311-1																																							0.97	2.36
STD GS311-1expected																																							1.02	2.35
Error																																							0.05	-0.01
Relative Error																																							4.90196	-0.425532
STD GS910-4																																							2.59	8.13
STD GS910-4expected																																							2.65	8.27
Error																																							0.06	0.14
Relative Error																																							2.26415	1.69287
STD GS314-1																																							1.27	27.67
STD GS314-1expected																																							1.41	29.11
Error																																							0.14	1.44
Relative Error																																							9.92908	4.94675
BLK	<0.5	<0.5	0.6	<5	<0.5	<0.5	<0.5	<5	<5	<0.5	<0.5	<5	<0.5	<0.5	<0.5	<10	<0.5	<0.5	<5	<0.5	<0.05	<0.5	<0.5	<5	<2
BLK	<0.5	<0.5	<0.5	<5	<0.5	<0.5	<0.5	<5	<5	<0.5	<0.5	<5	<0.5	<0.5	<0.5	<10	<0.5	<0.5	<5	<0.5	<0.05	<0.5	<0.5	<5	<2
SI BLK																										0	0.3	0.01	<0.01	0.02	<0.01	<0.01	<0.01	<0.01	<0.01	<0.002	99.59	0.03
BLK																																							<0.02	<0.02
QUARTZ_KRA	<0.5	0.9	3.7	10	<0.5	0.9	<0.5	32	<5	<0.5	0.8	<5	<0.5	<0.5	<0.5	<10	2.1	2.8	10	<0.5	<0.05	<0.5	<0.5	<5	<2	-0.2	0.28	0.01	<0.01	0.54	0.06	0.02	0.01	<0.01	<0.01	<0.002	99.37	0.06	<0.02	<0.02
QUARTZ_KRA	<0.5	1.4	3.6	9	<0.5	1	<0.5	33	<5	<0.5	0.7	<5	<0.5	<0.5	<0.5	<10	2	3	11	<0.5	<0.05	<0.5	<0.5	<5	<2	-0.1	0.28	0.01	<0.01	0.53	0.06	0.02	0.01	<0.01	<0.01	<0.002	98.64	0.06	<0.02	<0.02
QUARTZ_KRA
QUARTZ_KRA
	MA270	MA270	MA270	MA270	MA270	MA270	MA270	MA270	MA270	MA270	MA270	MA270	MA270	MA270	MA270	MA270	MA270	MA270	MA270	MA270	MA270	MA270	MA270	MA270	MA270	MA270	MA270	MA270	MA270	MA270	MA270	MA270	MA270	MA270	MA270	MA270	MA270	MA270	MA270	MA270	MA270
	Mo	Cu	Pb	Zn	Ag	Ni	Co	Mn	Fe	As	U	Th	Sr	Cd	Sb	Bi	V	Ca	P	La	Cr	Mg	Ba	Ti	Al	Na	K	W	Zr	Ce	Sn	Y	Nb	Ta	Be	Sc	Li	S	Rb	Hf	Se
	PPM	PPM	PPM	PPM	PPM	PPM	PPM	PPM	%	PPM	PPM	PPM	PPM	PPM	PPM	PPM	PPM	%	%	PPM	PPM	%	PPM	%	%	%	%	PPM	PPM	PPM	PPM	PPM	PPM	PPM	PPM	PPM	PPM	%	PPM	PPM	PPM
	0.5	0.5	0.5	5	0.5	0.5	1	5	0.01	5	0.5	0.5	5	0.5	0.5	0.5	10	0.01	0.01	0.5	1	0.01	5	0.001	0.01	0.01	0.01	0.5	0.5	5	0.5	0.5	0.5	0.5	5	1	0.5	0.05	0.5	0.5	5
STD GBM398-4-MA	931.8	3918.5	11612.2	5350	48	4158	2030	5287	5.1	7	0.8	1.2	59	9.6	9.6	12.2	55	1.28	0.05	3.8	1501	0.52	51	0.227	5.06	1.56	3.17	4	79.1	8	6.1	7.9	2	<0.5	<5	7	7.2	0.9	776.1	2	<5
STD GBM398-4-MAexpected
Error
Relative Error
STD OREAS927-MA	1	10845.9	232.3	745	4.2	29.3	32	1196	8.65	13	2.6	14.9	32	1.2	1.9	67.9	75	0.37	0.05	37.8	60	2.01	330	0.309	6.34	0.18	1.83	8.1	94.9	78	22.2	19.6	10.6	0.8	<5	9	39.7	1.51	127.2	2.7	15
STD OREAS927-MAexpected
Error
Relative Error
BLK	<0.5	<0.5	1.6	7	<0.5	<0.5	<1	<5	<0.01	<5	<0.5	<0.5	<5	<0.5	<0.5	<0.5	<10	<0.01	<0.01	<0.5	<1	<0.01	<5	<0.001	<0.01	<0.01	<0.01	<0.5	<0.5	<5	<0.5	<0.5	<0.5	<0.5	<5	<1	<0.5	<0.05	<0.5	<0.5	<5
QUARTZ_KRA	0.8	3.6	3.3	<5	<0.5	2.2	<1	41	0.62	<5	<0.5	1.1	9	<0.5	<0.5	<0.5	<10	<0.01	<0.01	6.3	8	0.01	14	0.042	0.25	<0.01	0.07	<0.5	37	16	<0.5	2	1.3	<0.5	<5	<1	2.4	<0.05	2.3	1	<5
QUARTZ_KRA	0.9	3.9	3.9	7	<0.5	2.6	<1	48	0.67	<5	<0.5	1.2	10	<0.5	<0.5	<0.5	<10	<0.01	<0.01	6.7	9	0.01	17	0.046	0.26	<0.01	0.08	<0.5	37.6	16	<0.5	2.5	1.4	<0.5	<5	<1	2.5	<0.05	2.7	1.2	<5

## Sheet: Table S2
Table S2: The chemical composition of the samples
Method	AQ270	AQ270	AQ270	AQ270	AQ270	AQ270	AQ270	AQ270	AQ270	AQ270	AQ270	AQ270	AQ270	AQ270	AQ270	AQ270	AQ270	AQ270	AQ270	AQ270	AQ270	AQ270	AQ270	AQ270	AQ270	AQ270	AQ270	AQ270	AQ270	AQ270	AQ270	AQ270	AQ270	AQ270	XF700	XF700	XF700	XF700	XF700	XF700	XF700	XF700	XF700	XF700	XF700	XF700	XF700	XF700	XF700
Analyte	Mo	Cu	Pb	Zn	Ag	Ni	Co	Mn	Fe	As	U	Th	Sr	Cd	Sb	Bi	V	Ca	P	La	Cr	Mg	Ba	Ti	Al	Na	K	W	Hg	Sc	Tl	S	Ga	Se	LOI	Al2O3	Ba	CaO	Cr2O3	Fe2O3	K2O	MgO	MnO	Na2O	P2O5	SO3	SiO2	Sr	TiO2
Unit	PPM	PPM	PPM	PPM	PPM	PPM	PPM	PPM	%	PPM	PPM	PPM	PPM	PPM	PPM	PPM	PPM	%	%	PPM	PPM	%	PPM	%	%	%	%	PPM	PPM	PPM	PPM	%	PPM	PPM	%	%	%	%	%	%	%	%	%	%	%	%	%	%	%
MDL	0.5	0.5	0.5	5	0.5	0.5	0.5	5	0.01	5	0.5	0.5	5	0.5	0.5	0.5	10	0.01	0.001	0.5	0.5	0.01	5	0.001	0.01	0.01	0.01	0.5	0.05	0.5	0.5	0.05	5	2	-5.1	0.01	0.01	0.01	0.01	0.01	0.01	0.01	0.01	0.01	0.01	0.002	0.01	0.002	0.01
Sample
Htg 1	2.6	12.5	7882.6	52509	61.1	14.3	4.3	4145	9.09	93	1.2	0.6	28	432.9	1.5	<0.5	<10	18.65	0.024	2.2	17	6.5	28	0.005	0.35	0.02	0.04	0.8	0.09	0.8	1.2	0.14	<5	5	36	0.97	<0.01	26.36	<0.01	12.83	0.07	10.71	0.53	0.13	0.05	0.27	4.57	<0.002	0.03
Htg 2	2.6	13.2	8540.7	44374	63.4	17.7	4.8	3990	10.4	141	1.3	1	33	430.9	2.5	<0.5	<10	16.82	0.021	2.9	16.3	5.66	75	0.006	0.43	0.02	0.06	0.9	0.08	1.1	3.7	1.37	<5	7	31.3	1.75	<0.01	23.8	<0.01	15.45	0.16	9.84	0.54	0.11	0.05	3.288	6.78	<0.002	0.06
Htg 3	3	8.4	7166.6	82452	83	17	4.2	3892	8.96	155	1.3	<0.5	57	617.1	1.3	<0.5	<10	15.85	0.014	1.8	11.9	6.39	1777	0.004	0.26	0.02	0.03	0.6	0.06	0.6	3.2	2.07	<5	7	31.1	0.84	0.17	22.45	<0.01	13.42	0.08	11	0.52	0.17	0.03	5.128	3.68	<0.002	0.02
Htg 4	4.1	17.5	11525.4	39638	55.3	21.9	6.4	4770	12.56	119	1.6	1.1	33	571.7	2.4	<0.5	11	15.66	0.029	3.6	19.3	5.28	301	0.008	0.6	0.01	0.07	0.8	0.1	1.4	2	0.17	<5	8	31.9	1.83	<0.01	21.72	<0.01	18.34	0.15	8.93	0.62	0.1	0.07	0.375	8.35	<0.002	0.07
Htg 5	3.3	23.7	21457.4	84678	122.2	22.9	7.1	4717	10.55	148	1.4	1.3	29	950.8	3.2	<0.5	11	13.05	0.027	3.7	23.2	4.64	232	0.01	0.61	0.01	0.07	0.6	0.15	1.5	4	1.9	<5	10	26.6	2.25	<0.01	18.83	<0.01	15.68	0.2	8.1	0.64	0.15	0.06	4.78	9.31	<0.002	0.08
Htg 6	1.8	13.6	10324.1	111948	119.3	18.2	5	3633	10.04	255	1.1	0.6	41	1022.9	1.4	<0.5	<10	12.57	0.016	1.8	17.1	5.61	366	0.004	0.35	0.01	0.04	<0.5	0.14	0.7	9	5.29	<5	7	20.9	1.16	0.14	18.28	<0.01	15	0.11	9.8	0.49	0.22	0.04	>10.000	5.58	<0.002	0.03
Method	MA200	MA200	MA200	MA200	MA200	MA200	MA200	MA200	MA200	MA200	MA200	MA200	MA200	MA200	MA200	MA200	MA200	MA200	MA200	MA200	MA200	MA200	MA200	MA200	MA200	MA200	MA200	MA200	MA200	MA200	MA200	MA200	MA200	MA200	MA200	MA200	MA200	MA200	MA200	MA200	MA200	MA200	MA200	MA200	MA200
Analyte	Mo	Cu	Pb	Zn	Ag	Ni	Co	Mn	Fe	As	U	Th	Sr	Cd	Sb	Bi	V	Ca	P	La	Cr	Mg	Ba	Ti	Al	Na	K	W	Zr	Ce	Sn	Y	Nb	Ta	Be	Sc	Li	S	Rb	Hf	Se	In	Re	Te	Tl
Unit	PPM	PPM	PPM	PPM	PPM	PPM	PPM	PPM	%	PPM	PPM	PPM	PPM	PPM	PPM	PPM	PPM	%	%	PPM	PPM	%	PPM	%	%	%	%	PPM	PPM	PPM	PPM	PPM	PPM	PPM	PPM	PPM	PPM	%	PPM	PPM	PPM	PPM	PPM	PPM	PPM
MDL	0.1	0.1	0.1	1	0.1	0.1	0.2	1	0.01	1	0.1	0.1	1	0.1	0.1	0.1	1	0.01	0.001	0.1	1	0.01	1	0.001	0.01	0.001	0.01	0.1	0.1	1	0.1	0.1	0.1	0.1	1	1	0.1	0.1	0.1	0.1	1	0.05	0.005	0.5	0.5
TG1	7.2	5	8140.4	>10000	26.2	45.6	7.4	1293	24.19	3870	2.4	0.7	14	538.2	5.2	<0.1	20	1.56	0.218	4.1	8	0.44	49	0.024	0.54	0.012	0.21	0.1	7.3	7	0.5	3.1	0.8	<0.1	<1	<1	5.6	2.4	9.4	0.3	<0.05	<0.005	8	<0.5	211.6
TG1.1	11.8	3.2	3146	>10000	2.8	64.8	11.7	1142	37.38	2453	4.6	0.5	23	132.5	11.4	<0.1	13	3.68	0.02	6.3	4	1.77	1258	0.006	0.19	0.004	0.04	<0.1	2.4	8	0.3	6	0.3	<0.1	<1	<1	1.5	0.2	2.4	<0.1	<0.05	<0.005	<1	<0.5	38.8
TG2	3.7	31.8	>10000.0	>10000	150.8	32.9	8.5	4391	14.21	405	1.8	1.4	48	1014.3	4.3	0.2	1	6.69	0.029	3	34	3.13	58	0.051	1.24	0.02	0.17	0.2	16.6	8	9.2	4.3	1.8	0.1	1	2	7.9	5.5	14.7	0.4	<0.05	<0.005	6	0.7	15.5
TG2.2	16.4	15.6	9465.8	>10000	3.4	72	28.4	>10000	27.15	3328	4.9	2.7	35	137.1	20.8	0.2	47	4.46	0.123	10.9	25	2.23	1932	0.074	1.76	0.025	0.51	0.5	27	20	2.2	7.2	2.7	0.2	<1	2	12.7	0.2	30.4	0.9	<0.05	<0.005	2	<0.5	162.9
TG3	6.2	38.9	>10000.0	>10000	85.6	33.8	11.8	6064	12.76	154	2.5	3.3	52	500.2	5.3	0.2	14	9.61	0.045	8.2	39	3.91	157	0.093	2.24	0.021	0.31	0.4	26.2	17	1.6	7.9	3	0.2	2	4	14.1	<0.1	23.9	0.7	<0.05	<0.005	7	1.1	3.4
TG4	5.9	38.9	>10000.0	>10000	75.9	34.8	11.7	5818	14.62	181	2.3	3.1	47	416	4.2	0.2	14	8.9	0.045	8.6	44	3.32	359	0.088	2	0.023	0.27	0.6	23.8	17	1.7	8.1	2.9	0.2	1	3	11.7	0.4	22.2	0.7	<0.05	<0.005	10	<0.5	5
TG6	8.9	126	>10000.0	>10000	>200.0	40.8	6	2286	44.19	920	4.2	3.2	8	105.2	5.5	0.1	23	0.23	0.067	7.4	113	0.08	57	0.023	0.93	0.004	0.05	0.1	21.1	19	0.7	14.7	0.9	<0.1	2	4	3.2	0.4	3.9	0.6	<0.05	<0.005	154	<0.5	1.1
TG8	2.4	6.9	7600	>10000	>200.0	6.5	0.8	831	58.78	114	1.3	<0.1	2	19.2	0.2	<0.1	2	0.04	0.004	0.2	49	0.14	26	<0.001	<0.01	0.001	<0.01	<0.1	0.5	<1	0.1	0.3	0.2	<0.1	<1	<1	<0.1	2.5	0.1	<0.1	<0.05	<0.005	<1	<0.5	5.4
TG10	0.3	4.9	>10000.0	>10000	60.8	14.2	1.8	2712	0.71	231	0.3	<0.1	33	341.7	19.3	<0.1	<1	0.32	0.007	0.3	15	0.14	17	0.002	0.07	0.002	<0.01	<0.1	1	<1	0.1	0.3	0.1	<0.1	<1	<1	0.3	3.6	0.7	<0.1	0.06	<0.005	6	<0.5	1.5
Method	MA270	MA270	MA270	MA270	MA270	MA270	MA270	MA270	MA270	MA270	MA270	MA270	MA270	MA270	MA270	MA270	MA270	MA270	MA270	MA270	MA270	MA270	MA270	MA270	MA270	MA270	MA270	MA270	MA270	MA270	MA270	MA270	MA270	MA270	MA270	MA270	MA270	MA270	MA270	MA270	MA270
Analyte	Mo	Cu	Pb	Zn	Ag	Ni	Co	Mn	Fe	As	U	Th	Sr	Cd	Sb	Bi	V	Ca	P	La	Cr	Mg	Ba	Ti	Al	Na	K	W	Zr	Ce	Sn	Y	Nb	Ta	Be	Sc	Li	S	Rb	Hf	Se
Unit	PPM	PPM	PPM	PPM	PPM	PPM	PPM	PPM	%	PPM	PPM	PPM	PPM	PPM	PPM	PPM	PPM	%	%	PPM	PPM	%	PPM	%	%	%	%	PPM	PPM	PPM	PPM	PPM	PPM	PPM	PPM	PPM	PPM	%	PPM	PPM	PPM
MDL	0.5	0.5	0.5	5	0.5	0.5	1	5	0.01	5	0.5	0.5	5	0.5	0.5	0.5	10	0.01	0.01	0.5	1	0.01	5	0.001	0.01	0.01	0.01	0.5	0.5	5	0.5	0.5	0.5	0.5	5	1	0.5	0.05	0.5	0.5	5
TG5	18.8	113.7	12106.6	24413	17.7	69.3	6	463	53.24	460	2.7	0.6	6	30.6	9.1	<0.5	<10	0.06	0.04	1.2	9	0.05	12	0.009	0.34	<0.01	0.03	<0.5	8	<5	<0.5	2.4	<0.5	<0.5	<5	1	0.8	0.21	2.4	<0.5	5
[truncated: 2 more columns]

## Sheet: Table S3
Table S3: Leaching test results
Element	Leaching stage according to Tessier (1979)					EN 12457-2	Total content	Leaching stage according to Tessier (1979)					EN 12457-2	Leaching stage according to Tessier (1979)					EN 12457-2	Total content	Leaching stage according to Tessier (1979)					EN 12457-2
	Sample Htg 1													Sample Htg 2
	mg∙kg-1							% of element leached						mg∙kg-1							% of element leached
	F1	F2	F3	F4	F5			F1	F2	F3	F4	F5		F1	F2	F3	F4	F5			F1	F2	F3	F4	F5
As	<1	<1	<1	<1	90	0.05	90	-	-	-	-	100	0.0555556	<1	<1	<1	<1	85	0.05	85	-	-	-	-	100	0.0588235
Ba	5	6	7	<1	22	0.5	40	12.5	15	17.5	2.5	55	1.25	7	7	12	1	24	0.63	51	13.7255	13.7255	23.5294	1.96078	47.0588	1.23529
Ca	857	7370	16200	1290	31	277	25700	3.32841	28.6236	62.9175	5.0101	0.120398	1.07581	853	16600	17700	959	41	196	36200	2.35942	45.916	48.9586	2.65262	0.113407	0.54214
Cd	27	127	52	3	<1	0.055	209	12.9187	60.7656	24.8804	1.43541	-	0.0263158	13	74	63	4	19	0.041	173	7.51445	42.7746	36.4162	2.31214	10.9827	0.0236994
Cu	<1	2	<1	1	<1	0.083	3	-	66.6667	-	33.3333	-	2.76667	<1	<1	<1	1	<1	0.12	1	-	-	-	100	-	12
Fe	10	6	2160	207	80430	0.052	82800	0.0120754	0.00724524	2.60829	0.249961	97.1224	6.27921e-05	4	4	1430	164	95400	0.74	97000	0.00412363	0.00412363	1.4742	0.169069	98.3485	0.000762871
Mg	268	1830	7990	622	278	57.5	11000	2.43902	16.6545	72.7157	5.66072	2.53003	0.523298	356	902	7880	455	195	44.7	9790	3.63711	9.21537	80.5067	4.64855	1.99224	0.456682
Mn	1	136	1280	39	121	0.05	1580	0.0634115	8.62397	81.1668	2.47305	7.6728	0.00317058	1	70	1270	31	129	0.068	1500	0.0666223	4.66356	84.6103	2.06529	8.59427	0.00453031
Pb	6	1970	2220	227	1140	0.054	5560	0.107855	35.4125	39.9065	4.08053	20.4925	0.000970699	12	2350	2050	208	1630	0.12	6250	0.192	37.6	32.8	3.328	26.08	0.00192
Sb	1	1	<1	<1	<1	0.05	2	50	50	-	-	-	2.5	1	1	<1	<1	<1	0.05	2	50	50	-	-	-	2.5
Tl	<4	<4	<4	<4	<4	0.1	<4	-	-	-	-	-	-	<4	<4	<4	<4	4	0.1	4	-	-	-	-	100	2.5
Zn	83	10090	4640	2510	7950	1.3	25300	0.328414	39.924	18.3595	9.93155	31.4565	0.00514383	50	6750	4130	2330	8110	1.2	21400	0.233973	31.5863	19.3262	10.9031	37.9504	0.00561535
Summary of the Tessier et al. (1979) sequential extraction procedure.
Step	Fractions		Reagent					Shaking time and temperature
1	Exchangeable (F1)		8 ml of 1 M MgCl2 (pH 7) in 1 g soil					2 h at 25˚C
2	Bound to carbonates (F2)		8 ml of NaOAc (pH 5.0 with HOAc)					5 h at 25˚C
3	Amorphous iron-manganese oxides (F3)		20 ml of 0.04 M hydroxylamine hydrochloride in 25% acetic acid (pH 2 with HNO3)					6 h at 96˚C
4	Organic-bound (F4)		5 ml of 30% H2 O2 (pH 2), plus 3 ml of 0.02 M HNO3 and 3 ml of 30% H2 O2 (pH 2), add 20 ml of a mixture of 3.2 M NH4Ac and 20% HNO3					2 h at 85˚C
5	Residual (F5)		The residual fraction was digested by 8 ml of a mixture of HCl and 0.5 M HNO3 Volume ratio of 3 to 1					30 min at 25˚C

## Sheet: Figure S1
Figure S1: Diffraction patterns of samples from Tarnowskie Góry
